# Supplementary material for: Factors Associated with Healthcare Utilization in Children with Sickle Cell Disease in Saudi Arabia
Source: Int J Environ Res Public Health. 2026 Mar 1;23(3):309. doi: 10.3390/ijerph23030309 (PMC13027078; doi:10.3390/ijerph23030309)
Supplement: Supplementary file 1 [file ijerph-23-00309-s001.zip]

Archive with 1 entries (1 files):
- ijerph-4076201-supplementary.pdf
